# Supplementary material for: Molecular Dynamics Assessment of Mechanical Properties of the Thin Filaments in Cardiac Muscle
Source: Int J Mol Sci. 2023 Mar 1;24(5):4792. doi: 10.3390/ijms24054792 (PMC10003134; doi:10.3390/ijms24054792)
Supplement: Supplementary file 1 [file ijms-24-04792-s001.zip]

Archive with 1 entries (1 files):
- ijms-2208540-supplementary.pdf
